# Supplementary material for: One-Pot Access to Functionalised Malamides via Organocatalytic Enantioselective Formation of Spirocyclic β-Lactone-Oxindoles and Double Ring-Opening
Source: Molecules. 2024 Jul 31;29(15):3635. doi: 10.3390/molecules29153635 (PMC11313722; doi:10.3390/molecules29153635)
Supplement: Supplementary file 1 [file molecules-29-03635-s001.zip]

Archive with 1 entries (1 files):
- molecules-3105765-supplementary.pdf
